# Supplementary material for: Parental Acceptance of Passive Protective Stabilization During Pulp Therapy in Primary and Young Permanent Dentition: A Systematic Review and Meta-Analysis
Source: J Clin Med. 2026 Mar 13;15(6):2200. doi: 10.3390/jcm15062200 (PMC13026584; doi:10.3390/jcm15062200)
Supplement: Supplementary file 1 [file jcm-15-02200-s001.zip]

Archive with 2 entries (2 files):
- jcm-4161264-supplementary.pdf
- PRISMA 2020 Checklist.pdf
